# Supplementary material for: Continuous Real-Time Neuropsychological Testing during Resection Phase in Left and Right Prefrontal Brain Tumors
Source: Curr Oncol. 2023 Feb 6;30(2):2007–20. doi: 10.3390/curroncol30020156 (PMC9955514; doi:10.3390/curroncol30020156)
Supplement: Supplementary file 1 [file curroncol-30-00156-s001.zip]

Archive with 1 entries (1 files):
- curroncol-2069369-supplementary.pdf
